# Supplementary material for: Changes in the rhizosphere and root-associated bacteria community of white Guinea yam (Dioscorea rotundata Poir.) impacted by genotype and nitrogen fertilization
Source: Heliyon. 2024 Jun 15;10(12):e33169. doi: 10.1016/j.heliyon.2024.e33169 (PMC11252748; doi:10.1016/j.heliyon.2024.e33169)
Supplement: Multimedia component 2 [file mmc2.xlsx]

## Sheet: Table S1 
	Supplementary Table 1. Experimental design in this study.
	Experimental code	Breeding code	Treatment	Biological replicates	Planting date	Sprouting date	Transplanting data	Sampling date	Growth period (days)
	S004	TDr-1499	Control	1	2018-05-03	2018-05-31	2018-06-08	2018-08-08	97
	S004	TDr-1499	Control	2	2018-05-03	2018-05-31	2018-06-08	2018-08-08	97
	S004	TDr-1499	Control	3	2018-05-03	2018-05-31	2018-06-08	2018-08-08	97
	S004	TDr-1499	Fertilization	1	2018-05-03	2018-05-31	2018-06-08	2018-08-09	98
	S004	TDr-1499	Fertilization	2	2018-05-03	2018-05-28	2018-06-08	2018-08-09	98
	S004	TDr-1499	Fertilization	3	2018-05-03	2018-05-31	2018-06-08	2018-08-09	98
	S020	TDr-1649	Fertilization	1	2018-05-03	2018-06-11	2018-06-08	2018-09-03	123
	S020	TDr-1649	Fertilization	2	2018-05-03	2018-05-28	2018-06-08	2018-09-03	123
	S020	TDr-1649	Fertilization	3	2018-05-03	2018-05-28	2018-06-08	2018-09-03	123
	S020	TDr-1649	Control	1	2018-05-03	2018-05-28	2018-06-08	2018-09-04	124
	S020	TDr-1649	Control	2	2018-05-03	2018-05-28	2018-06-08	2018-09-04	124
	S020	TDr-1649	Control	3	2018-05-03	2018-05-28	2018-06-08	2018-09-04	124
	S032	TDr-2029	Fertilization	1	2018-05-03	2018-05-21	2018-06-08	2018-09-06	126
	S032	TDr-2029	Fertilization	2	2018-05-03	2018-05-18	2018-06-08	2018-09-06	126
	S032	TDr-2029	Fertilization	3	2018-05-03	2018-05-18	2018-06-08	2018-09-06	126
	S032	TDr-2029	Control	1	2018-05-03	2018-05-21	2018-06-08	2018-09-07	127
	S032	TDr-2029	Control	2	2018-05-03	2018-05-28	2018-06-08	2018-09-07	127
	S032	TDr-2029	Control	3	2018-05-03	2018-05-21	2018-06-08	2018-09-07	127
	S042	TDr-1899	Fertilization	1	2018-05-03	2018-05-18	2018-06-08	2018-09-12	132
	S042	TDr-1899	Fertilization	2	2018-05-03	2018-05-18	2018-06-08	2018-09-12	132
	S042	TDr-1899	Fertilization	3	2018-05-03	2018-05-18	2018-06-08	2018-09-12	132
	S042	TDr-1899	Control	1	2018-05-03	2018-05-18	2018-06-08	2018-09-13	133
	S042	TDr-1899	Control	2	2018-05-03	2018-05-18	2018-06-08	2018-09-13	133
	S042	TDr-1899	Control	3	2018-05-03	2018-05-18	2018-06-08	2018-09-13	133
	S058	TDr-2484	Fertilization	1	2018-05-03	2018-05-28	2018-06-08	2018-09-10	130
	S058	TDr-2484	Fertilization	2	2018-05-03	2018-05-28	2018-06-08	2018-09-10	130
	S058	TDr-2484	Fertilization	3	2018-05-03	2018-05-28	2018-06-08	2018-09-10	130
	S058	TDr-2484	Control	1	2018-05-03	2018-06-11	2018-06-08	2018-09-11	131
	S058	TDr-2484	Control	2	2018-05-03	2018-05-28	2018-06-08	2018-09-11	131
	S058	TDr-2484	Control	3	2018-05-03	2018-06-04	2018-06-08	2018-09-11	131
	S074	TDr-2948	Control	1	2018-05-03	2018-06-04	2018-06-08	2018-08-06	95
	S074	TDr-2948	Control	2	2018-05-03	2018-06-04	2018-06-08	2018-08-06	95
	S074	TDr-2948	Control	3	2018-05-03	2018-05-28	2018-06-08	2018-08-06	95
	S074	TDr-2948	Fertilization	1	2018-05-03	2018-06-07	2018-06-08	2018-08-07	96
	S074	TDr-2948	Fertilization	2	2018-05-03	2018-06-07	2018-06-08	2018-08-07	96
	S074	TDr-2948	Fertilization	3	2018-05-03	2018-06-07	2018-06-08	2018-08-07	96

## Sheet: Table S2
	Supplementary Table 2. Characteristics of the effective tags from samples of bulk soil, rhizosphere, and root derived from six white Guinea yam genotypes.
	Sample	Sample origin	Treatment	Total input reads	non-chimeric reads	Total ASVs
	S004-BS-C-1	Bulk soil	No fertilization	76200	47285	1787
	S004-BS-C-2	Bulk soil	No fertilization	571	22	5
	S004-BS-C-3	Bulk soil	No fertilization	110927	66588	2213
	S004-BS-N-1	Bulk soil	Fertilization	75117	43937	1656
	S004-BS-N-2	Bulk soil	Fertilization	65041	37147	1403
	S004-BS-N-3	Bulk soil	Fertilization	68296	39143	1484
	S004-Rh-C-1	Rhizosphere	No fertilization	56402	33722	612
	S004-Rh-C-2	Rhizosphere	No fertilization	61005	40040	716
	S004-Rh-C-3	Rhizosphere	No fertilization	157534	43951	1061
	S004-Rh-N-1	Rhizosphere	Fertilization	165224	52783	929
	S004-Rh-N-2	Rhizosphere	Fertilization	157593	50442	588
	S004-Rh-N-3	Rhizosphere	Fertilization	159821	49939	890
	S004-R-C-1	Root	No fertilization	302073	105568	707
	S004-R-C-2	Root	No fertilization	220467	54442	247
	S004-R-C-3	Root	No fertilization	364840	127202	760
	S004-R-N-1	Root	Fertilization	273036	74447	316
	S004-R-N-2	Root	Fertilization	231778	67181	435
	S004-R-N-3	Root	Fertilization	372075	125351	503
	S020-BS-C-1	Bulk soil	No fertilization	467443	158115	3439
	S020-BS-C-2	Bulk soil	No fertilization	42519	9657	450
	S020-BS-C-3	Bulk soil	No fertilization	77538	45493	1769
	S020-BS-N-1	Bulk soil	Fertilization	113071	67630	2245
	S020-BS-N-2	Bulk soil	Fertilization	71502	41639	1600
	S020-BS-N-3	Bulk soil	Fertilization	574209	192652	4364
	S020-Rh-C-1	Rhizosphere	No fertilization	73123	44574	1108
	S020-Rh-C-2	Rhizosphere	No fertilization	505941	169805	2569
	S020-Rh-C-3	Rhizosphere	No fertilization	56216	34090	903
	S020-Rh-N-1	Rhizosphere	Fertilization	67493	40963	969
	S020-Rh-N-2	Rhizosphere	Fertilization	53956	33853	809
	S020-Rh-N-3	Rhizosphere	Fertilization	565764	181774	2322
	S020-R-C-1	Root	No fertilization	450835	145498	612
	S020-R-C-2	Root	No fertilization	474787	165796	470
	S020-R-C-3	Root	No fertilization	364405	121477	501
	S020-R-N-1	Root	Fertilization	253109	73536	330
	S020-R-N-2	Root	Fertilization	292647	96163	355
	S020-R-N-3	Root	Fertilization	393738	140164	414
	S032-BS-C-1	Bulk soil	No fertilization	59047	37495	1408
	S032-BS-C-2	Bulk soil	No fertilization	461107	160150	3789
	S032-BS-C-3	Bulk soil	No fertilization	74070	44807	1702
	S032-BS-N-1	Bulk soil	Fertilization	549000	182212	4261
	S032-BS-N-2	Bulk soil	Fertilization	75170	44363	1685
	S032-BS-N-3	Bulk soil	Fertilization	78410	47184	1714
	S032-Rh-C-1	Rhizosphere	No fertilization	115492	70559	1361
	S032-Rh-C-2	Rhizosphere	No fertilization	58261	35586	862
	S032-Rh-C-3	Rhizosphere	No fertilization	335839	110437	1732
	S032-Rh-N-1	Rhizosphere	Fertilization	264211	85374	1457
	S032-Rh-N-2	Rhizosphere	Fertilization	502275	179356	2252
	S032-Rh-N-3	Rhizosphere	Fertilization	56900	37371	746
	S032-R-C-1	Root	No fertilization	224468	71597	409
	S032-R-C-2	Root	No fertilization	175921	53391	435
	S032-R-C-3	Root	No fertilization	238366	78396	285
	S032-R-N-1	Root	Fertilization	199004	76067	328
	S032-R-N-2	Root	Fertilization	242168	77963	361
	S032-R-N-3	Root	Fertilization	333757	132531	485
	S042-BS-C-1	Bulk soil	No fertilization	91271	53624	2000
	S042-BS-C-2	Bulk soil	No fertilization	67511	39265	1482
	S042-BS-C-3	Bulk soil	No fertilization	81790	50763	1775
	S042-BS-N-1	Bulk soil	Fertilization	94757	57068	2062
	S042-BS-N-2	Bulk soil	Fertilization	101576	60986	2172
	S042-BS-N-3	Bulk soil	Fertilization	132704	80952	2705
	S042-Rh-C-1	Rhizosphere	No fertilization	470753	161319	2389
	S042-Rh-C-2	Rhizosphere	No fertilization	463147	160195	2649
	S042-Rh-C-3	Rhizosphere	No fertilization	61071	36540	823
	S042-Rh-N-1	Rhizosphere	Fertilization	79066	51465	1043
	S042-Rh-N-2	Rhizosphere	Fertilization	67412	45158	582
	S042-Rh-N-3	Rhizosphere	Fertilization	57174	37589	589
	S042-R-C-1	Root	No fertilization	450956	153523	972
	S042-R-C-2	Root	No fertilization	399940	149310	579
	S042-R-C-3	Root	No fertilization	160337	54423	394
	S042-R-N-1	Root	Fertilization	142017	52526	381
	S042-R-N-2	Root	Fertilization	164222	62272	321
	S042-R-N-3	Root	Fertilization	211589	88892	410
	S058-BS-C-1	Bulk soil	No fertilization	78559	48384	1694
	S058-BS-C-2	Bulk soil	No fertilization	564522	191699	4291
	S058-BS-C-3	Bulk soil	No fertilization	91572	55163	1938
	S058-BS-N-1	Bulk soil	Fertilization	583701	151583	3273
	S058-BS-N-2	Bulk soil	Fertilization	91044	53716	1930
	S058-BS-N-3	Bulk soil	Fertilization	102267	61776	2273
	S058-Rh-C-1	Rhizosphere	No fertilization	66908	41811	1205
	S058-Rh-C-2	Rhizosphere	No fertilization	594562	194690	3992
	S058-Rh-C-3	Rhizosphere	No fertilization	96321	57153	1781
	S058-Rh-N-1	Rhizosphere	Fertilization	120203	29471	441
	S058-Rh-N-2	Rhizosphere	Fertilization	65216	40296	1070
	S058-Rh-N-3	Rhizosphere	Fertilization	87929	56671	1176
	S058-R-C-1	Root	No fertilization	57057	33915	266
	S058-R-C-2	Root	No fertilization	269556	103677	672
	S058-R-C-3	Root	No fertilization	383554	133037	593
	S058-R-N-1	Root	Fertilization	56500	38641	293
	S058-R-N-2	Root	Fertilization	453583	158019	607
	S058-R-N-3	Root	Fertilization	313733	94233	357
	S074-BS-C-1	Bulk soil	No fertilization	61957	35216	1378
	S074-BS-C-2	Bulk soil	No fertilization	84091	51832	1761
	S074-BS-C-3	Bulk soil	No fertilization	85846	51402	1901
	S074-BS-N-1	Bulk soil	Fertilization	57819	33757	1349
	S074-BS-N-2	Bulk soil	Fertilization	77234	44626	1790
	S074-BS-N-3	Bulk soil	Fertilization	109344	67067	2369
	S074-Rh-C-1	Rhizosphere	No fertilization	1152	65	4
	S074-Rh-C-2	Rhizosphere	No fertilization	2110	121	5
	S074-Rh-C-3	Rhizosphere	No fertilization	57154	34971	649
	S074-Rh-N-1	Rhizosphere	Fertilization	375723	122679	912
	S074-Rh-N-2	Rhizosphere	Fertilization	76055	47809	734
	S074-Rh-N-3	Rhizosphere	Fertilization	64073	40999	804
	S074-R-C-1	Root	No fertilization	364708	104078	502
	S074-R-C-2	Root	No fertilization	209893	62614	202
	S074-R-C-3	Root	No fertilization	279223	85169	450
	S074-R-N-1	Root	Fertilization	176831	54073	232
	S074-R-N-2	Root	Fertilization	254566	78364	447
	S074-R-N-3	Root	Fertilization	277974	91405	218
			Total value	8221601	3111128	46616

## Sheet: Table S3
		Supplementary Table 3. Summary of observed ASV and diversity indices of each sample in this study.
			Observed ASV			Shannon			Simpson			Coverage
			MEAN	SD		MEAN	SD		MEAN	SD		MEAN	SD
		S004-BS-C	2000	301.227		1009.18	41.8043		313.983	77.8362		0.999475	4.80089e-05
		S004-BS-N	1514.33	129.199		830.377	97.3572		329.287	81.4344		0.999494	8.4058e-06
		S020-BS-C	1886	1497.93		841.144	540.116		248.325	109.499		0.999389	0.000334433
		S020-BS-N	2736.33	1446.02		1212.13	385.161		389.237	54.6682		0.999556	0.000115104
		S032-BS-C	2299.67	1298.15		1045.08	369.453		348.531	65.7408		0.999487	0.0001764
		S032-BS-N	2553.33	1478.95		1105.08	374.105		322.165	32.7886		0.999538	0.000107638
		S042-BS-C	1752.33	259.743		895.454	120.589		249.275	80.247		0.999466	5.21664e-05
		S042-BS-N	2313	343.908		1191.57	123.296		429.185	37.3705		0.999497	7.66285e-05
		S058-BS-C	2641	1434.14		1203.34	403.154		375.747	48.2601		0.999576	9.3833e-05
		S058-BS-N	2492	697.77		1176.31	172.675		380.209	46.917		0.999534	0.00017028
		S074-BS-C	1680	270.745		894.192	140.542		290.835	39.5435		0.999458	9.52049e-05
		S074-BS-N	1836	511.554		1004.95	243.229		405.019	92.5016		0.9994	7.14244e-05
		S004-R-C	571.333	282.128		85.7374	32.1272		26.1268	8.95089		0.999852	6.78804e-05
		S004-R-N	418	94.652		62.6153	23.238		22.2167	9.57955		0.999779	7.1408e-05
		S020-R-C	527.667	74.6615		54.7157	15.2247		17.1073	5.32198		0.999908	1.27735e-05
		S020-R-N	366.333	43.1316		61.2878	47.2464		28.7265	30.8847		0.999849	0.000109222
		S032-R-C	376.333	80.1582		44.9313	23.6748		10.6614	4.6667		0.999856	2.22471e-05
		S032-R-N	391.333	82.7788		36.2801	19.0622		11.4478	6.29791		0.999907	1.55184e-05
		S042-R-C	648.333	295.172		113.592	70.2634		37.3944	24.5182		0.999895	3.22774e-05
		S042-R-N	370.667	45.3909		28.8895	19.6794		7.69962	4.81442		0.999879	5.34984e-05
		S058-R-C	510.333	215.254		37.6762	4.30399		9.57665	4.89855		0.999858	4.98563e-05
		S058-R-N	419	165.928		44.4958	17.181		15.247	9.41186		0.999866	3.78129e-05
		S074-R-C	384.667	160.316		39.075	11.3785		12.6158	2.52819		0.999847	4.58113e-05
		S074-R-N	299	128.363		46.4365	39.147		16.1022	12.8466		0.999854	8.98518e-05
		S004-Rh-C	796.333	235.033		165.863	95.9956		32.2733	19.412		0.999717	0.000114317
		S004-Rh-N	802.333	186.64		202.582	73.258		67.6158	21.9049		0.999711	2.40819e-05
		S020-Rh-C	1526.67	908.488		287.734	62.3378		36.796	10.9454		0.999715	6.36662e-05
		S020-Rh-N	1366.67	831.202		337.87	74.9117		81.7325	21.1975		0.999714	6.3832e-05
		S032-Rh-C	1318.33	436.567		196.53	46.0468		24.3688	3.88752		0.999715	8.7917e-05
		S032-Rh-N	1485	753.39		170.427	62.4035		20.8655	4.47434		0.999743	6.3912e-05
		S042-Rh-C	1953.67	987.778		387.318	221.433		64.3585	39.2032		0.999729	6.04815e-05
		S042-Rh-N	738	264.161		156.621	78.1195		39.2628	11.8661		0.999761	4.12059e-05
		S058-Rh-C	2326	1471.26		841.853	378.996		195.194	58.8792		0.999609	6.5151e-05
		S058-Rh-N	895.667	397.304		266.156	133.018		73.4926	46.3712		0.999718	0.000110347
		S074-Rh-C	649	—		79.8337	—		14.1082	—		0.999691	—
		S074-Rh-N	816.667	89.6735		133.923	75.3872		34.5436	19.0036		0.999806	3.85878e-05

## Sheet: Table S4
	Supplementary Table 4. Results of PERMANOVA of the beta diversity calculated using the Bray-Curtis distance.
		Whole samples
		Df	SumOfSqs	R2	F	Pr(>F)	Statistical significance
	Sample type	2	13.146	0.38294	33.9235	0.0001	***
	Genotype	5	1.894	0.05517	1.955	0.0009	***
	Treatment	1	0.715	0.02084	3.6927	0.0009	***
	Sampling day	1	0.167	0.00485	0.8594	0.5309
	Residual	95	18.407	0.5362
	Total	104	34.329	1
		Bulk soil
		Df	SumOfSqs	R2	F	Pr(>F)	Statistical significance
	Genotype	5	0.8258	0.14229	1.0723	0.3028
	Treatment	1	0.665	0.11459	4.3178	0.0001	***
	Residual	28	4.3126	0.74312
	Total	34	5.8034	1
		Rhizosphere
		Df	SumOfSqs	R2	F	Pr(>F)	Statistical significance
	Genotype	5	1.644	0.25724	2.0581	0.0001	***
	Treatment	1	0.4333	0.06779	2.7118	0.0028	**
	Residual	27	4.3137	0.67496
	Total	33	6.3909	1
		Root
		Df	SumOfSqs	R2	F	Pr(>F)
	Genotype	5	2.6606	0.296	2.62	0.0001	***
	Treatment	1	0.438	0.04873	2.1567	0.0042	**
	Residual	29	5.8899	0.65527
	Total	35	8.9885	1
	Df, degrees of freedom; SumOfSqs, sum of squares; R2, the sum of squares divided by the total;
	F, F value by permutation; Pr: P values, based on 9999 permutations.

## Sheet: Table S5
	Supplementary Table 5. Results of PERMANOVA of the beta diversity calculated using the weighted UniFrac distance.
		Whole samples
		Df	SumOfSqs	R2	F	Pr(>F)	Statistical significance
	Sample type	2	4.1e-05	0.00285	1.3082	0.2684
	Genotype	5	0.0127673	0.88741	163.051	0.0001	***
	Treatment	1	8.16e-05	0.00567	5.2135	0.0238	*
	Sampling day	1	9.4e-06	0.00066	0.6019	0.4431
	Residual	95	0.0014878	0.10341
	Total	104	0.0143871	1
	Df, degrees of freedom; SumOfSqs, sum of squares; R2, the sum of squares divided by the total;
	F, F value by permutation; Pr: P values, based on 9999 permutations.

## Sheet: TableS6
		Supplementary Table 6. Relative abundances (% of total good-quality sequences) of the top 15 phyla in each sample for six white Guinea yam genotypes.
		The dominant phyla (> 10% of high-quality sequences) and sub-dominant phyla (> 5% of high-quality sequences) are shaded in green and red, respectively.
		The shades of gray indicate 0% relative abundance. BS, bulk soil; Rh, rhizosphere; R, root.
			BS
		Phylum	S004-BS-C	S004-BS-N	S020-BS-C	S020-BS-N	S032-BS-C	S032-BS-N	S042-BS-C	S042-BS-N	S058-BS-C	S058-BS-N	S074-BS-C	S074-BS-N
		Proteobacteria	0.340051	0.342578	0.372822	0.384879	0.377483	0.365975	0.390776	0.35834	0.363141	0.375035	0.388967	0.361489
		Actinobacteriota	0.164983	0.169068	0.105401	0.132319	0.124464	0.133301	0.152448	0.155223	0.134383	0.138086	0.138371	0.137913
		Firmicutes	0.117186	0.135014	0.118261	0.0977155	0.0977864	0.128914	0.113408	0.104333	0.0971424	0.1088	0.109063	0.0956704
		Acidobacteriota	0.106346	0.0859776	0.127256	0.0981509	0.121763	0.0981819	0.0869071	0.0962696	0.111142	0.0951921	0.0963009	0.11194
		Myxococcota	0.0683823	0.0643374	0.0719048	0.0575879	0.0666314	0.0643679	0.061788	0.0631674	0.0685675	0.0622884	0.0716257	0.0615467
		Chloroflexi	0.0432374	0.0460165	0.034298	0.0528317	0.0349027	0.0483279	0.0409997	0.0551366	0.0390356	0.0455721	0.0402018	0.0509703
		Verrucomicrobiota	0.0289771	0.0197322	0.0323158	0.0231833	0.0308761	0.0248028	0.0209468	0.0213582	0.0338327	0.0257369	0.0243623	0.025026
		Planctomycetota	0.0247559	0.0206448	0.0203691	0.0202526	0.020757	0.0196856	0.0203813	0.0224559	0.023588	0.0207823	0.0238442	0.0205815
		Nitrospirota	0.0179869	0.0256311	0.02258	0.0260914	0.0204933	0.0263865	0.0201109	0.023875	0.0229316	0.0247479	0.0214822	0.0302455
		Gemmatimonadota	0.0145984	0.017199	0.0129663	0.0171391	0.0162674	0.0198267	0.0188912	0.0223772	0.0151107	0.018849	0.0174485	0.0196226
		Bdellovibrionota	0.0116678	0.0153131	0.00787306	0.0133627	0.0147255	0.0115504	0.0117767	0.0189846	0.013678	0.0156694	0.0118613	0.0143489
		Desulfobacterota	0.0110714	0.00889402	0.0167107	0.0134539	0.0153265	0.0101599	0.00821316	0.00830707	0.0146311	0.00967247	0.00845307	0.012356
		Entotheonellaeota	0.0100441	0.00936372	0.0100003	0.00727574	0.00634942	0.00615389	0.00674989	0.00796308	0.0128615	0.0118686	0.00975204	0.00991809
		Methylomirabilota	0.0088823	0.00744348	0.0104135	0.0103745	0.00986666	0.00949375	0.0052859	0.00685507	0.0101379	0.00792778	0.00636291	0.0112297
		Bacteroidota	0.00787044	0.00758687	0.0105652	0.0176869	0.00989973	0.00579757	0.0165129	0.007065	0.00962494	0.0129227	0.00926667	0.00764085
		Others	0.023959	0.0252008	0.0262632	0.0276955	0.0324072	0.0270752	0.0248046	0.0282894	0.0301921	0.0268494	0.0226383	0.0295019
			Rh
		Phylum	S004-Rh-C	S004-Rh-N	S020-Rh-C	S020-Rh-N	S032-Rh-C	S032-Rh-N	S042-Rh-C	S042-Rh-N	S058-Rh-C	S058-Rh-N	S074-Rh-C	S074-Rh-N
		Proteobacteria	0.730157	0.73693	0.631316	0.698684	0.727302	0.755834	0.689014	0.737888	0.528413	0.627649	0.801098	0.814113
		Actinobacteriota	0.0617626	0.067157	0.076034	0.0757936	0.0631053	0.0643039	0.0801069	0.0519885	0.112821	0.111226	0.0553172	0.0494038
		Firmicutes	0.0789194	0.0868685	0.0845183	0.0715049	0.0640803	0.054593	0.0677399	0.0409246	0.0985183	0.0845751	0.0691894	0.050075
		Acidobacteriota	0.0289275	0.00827088	0.0648997	0.0243447	0.039716	0.0326321	0.0330363	0.0113627	0.0567727	0.0171352	0.0169613	0.0101397
		Myxococcota	0.0125216	0.00805502	0.0217029	0.0108263	0.0145546	0.0149954	0.0206692	0.00835093	0.0299412	0.0130688	0.00820891	0.00672337
		Chloroflexi	0.012984	0.00869379	0.0236391	0.0176036	0.0202885	0.0165665	0.0192748	0.00761352	0.0359644	0.0125668	0.0112694	0.00893096
		Verrucomicrobiota	0.0103648	0.00628283	0.012691	0.00706816	0.0112743	0.00876557	0.0110457	0.00541951	0.0181184	0.00529874	0.0100967	0.00404736
		Planctomycetota	0.012187	0.00756696	0.0162526	0.00852059	0.0125852	0.00985504	0.0154642	0.00658498	0.0243701	0.00840421	0.00875236	0.00587509
		Nitrospirota	0.00278489	0.00175389	0.00487815	0.00536041	0.00584732	0.00583634	0.00495316	0.00294645	0.00966147	0.00411953	0.00211658	0.00186537
		Gemmatimonadota	0.00220853	0.00145856	0.00456271	0.00312383	0.00300156	0.00549006	0.00427945	0.0021894	0.00526345	0.00380898	0.0011727	0.0018411
		Bdellovibrionota	0.00462382	0.0047587	0.00394949	0.00262927	0.00319844	0.00339115	0.00418667	0.00330674	0.00750365	0.0030169	0.00314627	0.00238953
		Desulfobacterota	0.00214192	0.00122436	0.00407698	0.00353604	0.00435337	0.00301188	0.00455837	0.00178467	0.00744232	0.00249976	0.00220239	0.00138643
		Entotheonellaeota	0.00236919	0.000632078	0.00420354	0.00245393	0.0040776	0.00229796	0.00309127	0.00121059	0.0089262	0.00295335	0.00137292	0.000912132
		Methylomirabilota	0.000549149	0.000291258	0.00139483	0.00101842	0.00139013	0.00225624	0.00204251	0.000562829	0.00310914	0.000628946	0	0.000299519
		Bacteroidota	0.0308755	0.0547464	0.0380204	0.0613769	0.0180556	0.0151179	0.0325571	0.113593	0.0413155	0.0968456	0.00566329	0.0387085
		Others	0.00662319	0.00531027	0.00786037	0.00615522	0.00716942	0.0050534	0.00798046	0.0042735	0.0118595	0.00620312	0.0034323	0.00328961
			Root
		Phylum	S004-R-C	S004-R-N	S020-R-C	S020-R-N	S032-R-C	S032-R-N	S042-R-C	S042-R-N	S058-R-C	S058-R-N	S074-R-C	S074-R-N
		Proteobacteria	0.813267	0.719345	0.88703	0.834688	0.878839	0.917186	0.832307	0.924272	0.83944	0.89002	0.889006	0.912565
		Actinobacteriota	0.0897644	0.061999	0.0150683	0.0290767	0.0359242	0.0341095	0.0458685	0.0315551	0.0207766	0.0509732	0.060187	0.0224389
		Firmicutes	0.0190946	0.0229377	0.0360816	0.0484243	0.0290826	0.00727363	0.0515859	0.00169318	0.0761931	0.00622961	0.0174244	0.0178031
		Acidobacteriota	0.012363	0.00192339	0.0106657	0.000792627	0.011397	0.0073813	0.00561814	0.00580273	0.00189671	0.00284463	0.0104773	0.0017674
		Myxococcota	0.00621516	0.00989846	0.00118113	0.00172794	0.0021572	0.00145526	0.00337303	0.00222231	0.00336558	0.00361336	0.00266143	0.00407077
		Chloroflexi	0.00320631	0.00439449	0.000792437	0.000540606	0.00649082	0.00022519	0.00131553	5.35233e-05	0.00174246	0.00148841	0.000765516	0.000345176
		Verrucomicrobiota	0.00876426	0.00490376	0.00514615	0.00146493	0.006043	0.00795987	0.0106504	0.00861462	0.011648	0.00677253	0.00202748	0.00508083
		Planctomycetota	0.00180429	0.00279639	0.000524063	0.000388579	0.00172184	0.000764762	0.00287203	0.00110389	0.00405219	0.00210698	0.00142107	0.000824019
		Nitrospirota	9.13349e-05	0	0	0	0	0	0	0	0	0	0	1.11988e-05
		Gemmatimonadota	9.18476e-05	2.68215e-05	1.82175e-05	0	0	0	0.000256144	0.000201208	0.000189734	7.26392e-05	9.76186e-06	1.62147e-05
		Bdellovibrionota	0.00997218	0.00231251	0.00390625	0.0015135	0.00200297	0.00223104	0.00799342	0.00233508	0.00603053	0.00356681	0.00227808	0.00370041
		Desulfobacterota	0.000703463	0.000825919	0	4.62907e-05	8.05932e-05	1.5336e-05	0.000186106	0.000212411	0.00100664	0.000259153	7.66663e-05	9.72881e-05
		Entotheonellaeota	0	0	0	4.46483e-05	0	0	0	0	0	0	5.00272e-05	0
		Methylomirabilota	0	0	0	0	0	0	0	0	0	0	0	0
		Bacteroidota	0.0192412	0.161094	0.0228195	0.0566731	0.00552551	0.0145432	0.028858	0.0156848	0.0247719	0.0147912	0.00890735	0.0270359
		Others	0.0154209	0.00754239	0.0167664	0.0246185	0.0207355	0.00685535	0.00911565	0.00624934	0.00888687	0.0172619	0.00470758	0.00424372

## Sheet: TableS7
	Supplementary Table 7. Relative abundances of the dominant genera (top 50) in each sample.
	The shades of orange, green, blue, and red indicate >30%, >10%, 10%~5%, and >3% relative abundance, respectively. BS, bulk soil; Rh, rhizosphere; R, root.
						Bulk soil													> 30%
	Phylum	Class	Order	Family	Genus	S004-BS-C	S020-BS-C	S032-BS-C	S042-BS-C	S058-BS-C	S074-BS-C	S004-BS-N	S020-BS-N	S032-BS-N	S042-BS-N	S058-BS-N	S074-BS-N		>10%
	Acidobacteriota	Acidobacteriae	Subgroup_2	Subgroup_2	Subgroup_2	0.00624572	0.0166781	0.0086037	0.00354549	0.0103408	0.00513243	0.00514793	0.0066862	0.00420944	0.00251951	0.00381113	0.00567257		10%～5%
	Acidobacteriota	Blastocatellia	Pyrinomonadales	Pyrinomonadaceae	RB41	0.00756384	0.00994165	0.0104107	0.0139575	0.00940076	0.0132132	0.0177983	0.0186411	0.0181938	0.0191665	0.016328	0.0254266		>3%
	Acidobacteriota	Subgroup_5	Subgroup_5	Subgroup_5	Subgroup_5	0.0575116	0.021087	0.0210693	0.0167359	0.021392	0.0174509	0.0149507	0.0160309	0.0142803	0.0182849	0.0164725	0.0182384
	Actinobacteriota	Actinobacteria	Corynebacteriales	Mycobacteriaceae	Mycobacterium	0.00735684	0.0065769	0.00617993	0.00800404	0.00741447	0.00779688	0.0100303	0.00651006	0.00729861	0.00793352	0.00791027	0.0060732
	Actinobacteriota	Actinobacteria	Propionibacteriales	Nocardioidaceae	Nocardioides	0.00588822	0.00325341	0.00523253	0.00930777	0.00494779	0.0067256	0.00933024	0.00561865	0.00636485	0.0108651	0.00677331	0.00628736
	Actinobacteriota	Actinobacteria	Streptomycetales	Streptomycetaceae	Streptomyces	0.0061869	0.00711773	0.00599409	0.0084848	0.00574797	0.00784106	0.00951937	0.00837025	0.00878868	0.0110243	0.00865964	0.00874195
	Actinobacteriota	MB-A2-108	MB-A2-108	MB-A2-108	MB-A2-108	0.0065203	0.00781683	0.00767018	0.0058056	0.00797519	0.00720638	0.00988178	0.00841048	0.00862789	0.00886782	0.00737804	0.0086686
	Actinobacteriota	Thermoleophilia	Gaiellales	Gaiellaceae	Gaiella	0.00708452	0.00845612	0.00899715	0.00937861	0.00932923	0.00774055	0.0100253	0.00666016	0.0074352	0.00868079	0.00684395	0.00833727
	Bacteroidota	Bacteroidia	Flavobacteriales	Flavobacteriaceae	Flavobacterium	0.00164543	0.00457268	0.00418988	0.00466972	0.00461424	0.00320419	0.00175118	0.00599971	0.00091384	0.0014034	0.00703444	0.00158765
	Bacteroidota	Bacteroidia	Flavobacteriales	Weeksellaceae	Chryseobacterium	0	0	0	0.00460769	3.67667e-05	4.58037e-05	5.46672e-05	6.61912e-05	0	5.50766e-05	0.000246753	0.000174936
	Bdellovibrionota	Oligoflexia	0319-6G20	0319-6G20	0319-6G20	0.0665003	0.00591111	0.0111355	0.00777173	0.00989761	0.00824889	0.0105877	0.00782818	0.00805708	0.0153007	0.0106488	0.00950276
	Chloroflexi	TK10	TK10	TK10	TK10	0.0629459	0.00299036	0.00325026	0.00271379	0.00356575	0.00377715	0.00196123	0.00310536	0.00318199	0.00432651	0.00421341	0.00358902
	Entotheonellaeota	Entotheonellia	Entotheonellales	Entotheonellaceae	Entotheonellaceae	0.00682129	0.0101476	0.00647489	0.00685419	0.0130686	0.00989608	0.00953022	0.00742015	0.00626825	0.00812019	0.0120759	0.0101313
	Firmicutes	Bacilli	Alicyclobacillales	Alicyclobacillaceae	Tumebacillus	0.0104504	0.0132578	0.0127699	0.0179367	0.0153272	0.0170773	0.0195887	0.00992002	0.0165396	0.0149265	0.0173789	0.0129448
	Firmicutes	Bacilli	Bacillales	Bacillaceae	Bacillus	0.0580579	0.0933915	0.0716459	0.0820611	0.0696896	0.0792675	0.096693	0.0718839	0.0935126	0.0746318	0.0763457	0.0697353
	Firmicutes	Bacilli	Paenibacillales	Paenibacillaceae	Paenibacillus	0.00399097	0.00349241	0.00510124	0.00471263	0.00419181	0.00461754	0.00565826	0.00543991	0.0057082	0.00513377	0.00495382	0.00429412
	Methylomirabilota	Methylomirabilia	Rokubacteriales	Rokubacteriales	Rokubacteriales	0.00582644	0.0102002	0.00965325	0.00513333	0.0100202	0.00616077	0.00726233	0.0101101	0.00902262	0.00669584	0.00761729	0.0106881
	Myxococcota	Myxococcia	Myxococcales	Anaeromyxobacteraceae	Anaeromyxobacter	0.0102412	0.0215319	0.0183595	0.00941446	0.0156409	0.0144542	0.011186	0.0137875	0.0126216	0.0106587	0.0111996	0.0121194
	Myxococcota	Polyangia	Haliangiales	Haliangiaceae	Haliangium	0.0106984	0.0194784	0.0173803	0.0149429	0.0187979	0.0162154	0.0131167	0.0117732	0.0144239	0.0171992	0.0145839	0.0145132
	Nitrospirota	Nitrospiria	Nitrospirales	Nitrospiraceae	Nitrospira	0.012214	0.0229354	0.0208796	0.0204204	0.023323	0.0217919	0.02611	0.026603	0.0268964	0.0243566	0.0251839	0.0308917
	Proteobacteria	Alphaproteobacteria	Caulobacterales	Caulobacteraceae	Caulobacter	0	0	1.69973e-05	0	1.77281e-06	0	6.17928e-05	0.000204147	1.49672e-05	4.4718e-05	0	0
	Proteobacteria	Alphaproteobacteria	Dongiales	Dongiaceae	Dongia	0.00227865	0.0029185	0.00376811	0.00418132	0.00396988	0.00369097	0.00426949	0.00480177	0.00418274	0.00400073	0.00560443	0.00533951
	Proteobacteria	Alphaproteobacteria	Reyranellales	Reyranellaceae	Reyranella	0.00185407	0.00352377	0.0019033	0.00294155	0.00333913	0.00381536	0.00187601	0.0026471	0.00223869	0.00190995	0.00275553	0.00189035
	Proteobacteria	Alphaproteobacteria	Rhizobiales	Beijerinckiaceae	Microvirga	0.0137429	0.0102567	0.0114032	0.0229101	0.0126143	0.0196505	0.0280786	0.0242938	0.0221615	0.0196097	0.0176242	0.0195607
	Proteobacteria	Alphaproteobacteria	Rhizobiales	Rhizobiaceae	Allorhizobium-Neorhizobium-Pararhizobium-Rhizobium	0.000846656	0.00122508	0.00216838	0.00293101	0.00184932	0.00212744	0.00155791	0.00566585	0.00268519	0.0023489	0.00266385	0.00250336
	Proteobacteria	Alphaproteobacteria	Rhizobiales	Rhizobiaceae	Mesorhizobium	0.00161701	0.00127488	0.00195596	0.00300733	0.00199562	0.00260154	0.00267107	0.00321988	0.00291601	0.00243867	0.00250833	0.00279178
	Proteobacteria	Alphaproteobacteria	Rhizobiales	Xanthobacteraceae	Bradyrhizobium	0.0173011	0.0295273	0.0287964	0.0215197	0.0281647	0.0256081	0.0177308	0.018596	0.0199245	0.0154336	0.0168512	0.0200535
	Proteobacteria	Alphaproteobacteria	Rhizobiales	Xanthobacteraceae	Pseudolabrys	0.00689104	0.0075327	0.00827183	0.00554823	0.00797361	0.00608577	0.00796624	0.00617785	0.00944998	0.00750916	0.0108042	0.00785175
	Proteobacteria	Alphaproteobacteria	Rhizobiales	Xanthobacteraceae	Rhodoplanes	0.00453255	0.00796389	0.0071175	0.00773388	0.0075689	0.00746114	0.00683009	0.00689082	0.00549268	0.00686832	0.00718362	0.0066968
	Proteobacteria	Alphaproteobacteria	Sphingomonadales	Sphingomonadaceae	Sphingobium	0.000142429	0.0004716	3.77698e-05	0.000302862	0.000351932	0	0.000217751	0.000994519	0.000121609	0.000100615	0.000172638	0.000205949
	Proteobacteria	Alphaproteobacteria	Sphingomonadales	Sphingomonadaceae	Sphingomonas	0.0155619	0.0234391	0.0330691	0.0443823	0.028493	0.0421415	0.0349904	0.0376592	0.0408296	0.0436732	0.0432203	0.0378531
	Proteobacteria	Gammaproteobacteria	Burkholderiales	Burkholderiaceae	Burkholderia-Caballeronia-Paraburkholderia	0.00295046	0.00448546	0.00357187	0.00669939	0.004815	0.00673515	0.00146658	0.00642533	0.0042437	0.00357045	0.00338813	0.00263611
	Proteobacteria	Gammaproteobacteria	Burkholderiales	Burkholderiaceae	Candidatus_Glomeribacter	0	4.96472e-05	4.54095e-05	0	0	1.97804e-05	0	0	0	3.35133e-05	5.6802e-05	8.07274e-05
	Proteobacteria	Gammaproteobacteria	Burkholderiales	Burkholderiaceae	Cupriavidus	0.00041687	0.00145624	0.00199477	0.0020397	0.00155439	0.00147378	0.00157166	0.00342869	0.00177305	0.00157231	0.00206086	0.00209694
	Proteobacteria	Gammaproteobacteria	Burkholderiales	Burkholderiaceae	Ralstonia	0.000216268	0.000114404	0.000467418	0.000233511	0.000206017	0.000249751	0	7.80844e-05	5.61271e-05	0	0.000138695	0
	Proteobacteria	Gammaproteobacteria	Burkholderiales	Comamonadaceae	Delftia	0	0	1.91219e-05	1.89183e-05	0	0	0	0	0	0	0	0
	Proteobacteria	Gammaproteobacteria	Burkholderiales	Comamonadaceae	Pelomonas	0	0	4.88671e-05	0.000405377	0.000181384	0.000185014	0	3.72675e-05	0.000168444	7.19049e-05	0.000400049	9.08183e-05
	Proteobacteria	Gammaproteobacteria	Burkholderiales	Comamonadaceae	Ramlibacter	0.00450634	0.0047276	0.006973	0.0101372	0.00711116	0.00898035	0.00974451	0.00867402	0.00749096	0.00836745	0.00794812	0.00925572
	Proteobacteria	Gammaproteobacteria	Burkholderiales	Nitrosomonadaceae	Ellin6067	0.0122544	0.0225116	0.0230268	0.0279958	0.0216821	0.0273963	0.0210936	0.0232542	0.0245767	0.0274487	0.0255695	0.0220973
	Proteobacteria	Gammaproteobacteria	Burkholderiales	Nitrosomonadaceae	MND1	0.0180767	0.041845	0.0396069	0.0419855	0.0414442	0.0368306	0.037084	0.0398172	0.042302	0.0450934	0.0417404	0.0420134
	Proteobacteria	Gammaproteobacteria	Burkholderiales	Nitrosomonadaceae	mle1-7	0.0120984	0.0188152	0.0215272	0.0166456	0.0213329	0.020287	0.0145747	0.0133584	0.0151287	0.0156289	0.0157663	0.0148705
	Proteobacteria	Gammaproteobacteria	Burkholderiales	Oxalobacteraceae	Herbaspirillum	0	0	5.94904e-05	0	0	0	0	0	0	0	9.46701e-05	0
	Proteobacteria	Gammaproteobacteria	Burkholderiales	Oxalobacteraceae	Massilia	0.00402559	0.00354637	0.00606568	0.00698833	0.0047755	0.00609384	0.00600457	0.00448226	0.00388069	0.00383858	0.00428806	0.00490337
	Proteobacteria	Gammaproteobacteria	Burkholderiales	SC-I-84	SC-I-84	0.0120569	0.0234346	0.0226481	0.0209469	0.0189785	0.0282998	0.0152702	0.019552	0.0207226	0.0195981	0.023079	0.0184431
	Proteobacteria	Gammaproteobacteria	Enterobacterales	Enterobacteriaceae	Enterobacter	0	1.94272e-05	0	7.99824e-05	0	2.63739e-05	0	0.00069174	9.36767e-05	0	0	6.86279e-05
	Proteobacteria	Gammaproteobacteria	Enterobacterales	Enterobacteriaceae	Klebsiella	0	0	0	0	0	0	0	0	0	0	0	0
	Proteobacteria	Gammaproteobacteria	Gammaproteobacteria_Incertae_Sedis	Unknown_Family	Acidibacter	0.00260831	0.00552326	0.00472471	0.00454378	0.00446414	0.00561018	0.00431389	0.00582785	0.00480843	0.00441623	0.00411571	0.00506541
	Proteobacteria	Gammaproteobacteria	Pseudomonadales	Pseudomonadaceae	Pseudomonas	0.0606756	0.000476167	0.000253776	0.00164968	0.000720562	0.000414422	0.000322835	0.000881442	0.000240208	0.000314749	0.00023495	0.000668486
	Proteobacteria	Gammaproteobacteria	Xanthomonadales	Rhodanobacteraceae	Dyella	0	2.59029e-05	0.000185786	0	0	0.000267545	0	4.43661e-05	5.7998e-05	0	0.000178141	0
	Verrucomicrobiota	Verrucomicrobiae	Pedosphaerales	Pedosphaeraceae	Pedosphaeraceae	0.00584662	0.00751126	0.00815724	0.00744157	0.00930031	0.00896524	0.00771043	0.00778486	0.00812883	0.00757813	0.00880911	0.00834868
						Rhizosphere													> 30%
	Phylum	Class	Order	Family	Genus	S004-Rh-C	S020-Rh-C	S032-Rh-C	S042-Rh-C	S058-Rh-C	S074-Rh-C	S004-Rh-N	S020-Rh-N	S032-Rh-N	S042-Rh-N	S058-Rh-N	S074-Rh-N		>10%
	Acidobacteriota	Acidobacteriae	Subgroup_2	Subgroup_2	Subgroup_2	0.00625313	0.0147426	0.0106958	0.00701008	0.00755008	0.00120306	0.00178848	0.00376812	0.00613143	0.0013	0.00164186	0.00123914		10%～5%
	Acidobacteriota	Blastocatellia	Pyrinomonadales	Pyrinomonadaceae	RB41	0.00101157	0.00220675	0.00188965	0.00236295	0.00325718	0.000353279	0.00105033	0.00278527	0.00303814	0.00150915	0.00149055	0.00104677		>3%
	Acidobacteriota	Subgroup_5	Subgroup_5	Subgroup_5	Subgroup_5	0.00223297	0.00394801	0.00325734	0.00280079	0.00574701	0.000477404	0.00027958	0.00186834	0.00229187	0.000873344	0.000783601	0.000849939
	Actinobacteriota	Actinobacteria	Corynebacteriales	Mycobacteriaceae	Mycobacterium	0.00566324	0.00461701	0.00519694	0.00482319	0.00619582	0.00211968	0.00457454	0.00552072	0.00545894	0.00587399	0.0083307	0.00404815
	Actinobacteriota	Actinobacteria	Propionibacteriales	Nocardioidaceae	Nocardioides	0.00312468	0.00259487	0.00224158	0.00280615	0.00494822	0.000983453	0.00216558	0.00243619	0.00216022	0.0011558	0.00436161	0.00190003
	Actinobacteriota	Actinobacteria	Streptomycetales	Streptomycetaceae	Streptomyces	0.00527891	0.00412129	0.00492703	0.0108476	0.00825454	0.00298855	0.0105801	0.0105161	0.00516163	0.00762137	0.01153	0.00696643
	Actinobacteriota	MB-A2-108	MB-A2-108	MB-A2-108	MB-A2-108	0.00124285	0.00203022	0.00190193	0.00251182	0.00459012	0.000391472	0.000687894	0.00159208	0.00161865	0.00117707	0.00298413	0.000732463
	Actinobacteriota	Thermoleophilia	Gaiellales	Gaiellaceae	Gaiella	0.00216698	0.00335501	0.00275497	0.00412169	0.00567415	0.000429664	0.000772073	0.00220959	0.00369967	0.00121596	0.00437345	0.00108667
	Bacteroidota	Bacteroidia	Flavobacteriales	Flavobacteriaceae	Flavobacterium	0.00401682	0.00708705	0.00351973	0.00276127	0.00698707	0.000630174	0.00978269	0.00861778	0.00107389	0.00178477	0.00606387	0.0121168
	Bacteroidota	Bacteroidia	Flavobacteriales	Weeksellaceae	Chryseobacterium	0.0231521	0.0216105	0.00945488	0.00425161	0.0237106	0.000735203	0.0403874	0.0112074	0.0102152	0.0876049	0.056827	0.0244043
	Bdellovibrionota	Oligoflexia	0319-6G20	0319-6G20	0319-6G20	0.00342098	0.00229716	0.0022739	0.00284992	0.00469025	0.000926165	0.00304736	0.0017933	0.00202611	0.00180277	0.00216107	0.00154277
	Chloroflexi	TK10	TK10	TK10	TK10	0.00139633	0.00223118	0.00172122	0.0011087	0.00331955	0.000105029	0.000394971	0.00205502	0.00139068	0.000750923	0.000398264	0.000355196
	Entotheonellaeota	Entotheonellia	Entotheonellales	Entotheonellaceae	Entotheonellaceae	0.00237622	0.00422918	0.00409471	0.00310777	0.00901253	0.000458308	0.000633706	0.00246568	0.00230918	0.0012136	0.00297219	0.000915921
	Firmicutes	Bacilli	Alicyclobacillales	Alicyclobacillaceae	Tumebacillus	0.00554972	0.0104179	0.0064188	0.0085987	0.0129385	0.00109803	0.00455067	0.00558398	0.0047804	0.00354431	0.00858693	0.00358983
	Firmicutes	Bacilli	Bacillales	Bacillaceae	Bacillus	0.0539814	0.0678191	0.0475169	0.0468564	0.0715233	0.017072	0.0562182	0.0508966	0.0419404	0.0290408	0.0575074	0.0358246
	Firmicutes	Bacilli	Paenibacillales	Paenibacillaceae	Paenibacillus	0.00553376	0.00292154	0.00329532	0.00284264	0.00563621	0.00211013	0.0123592	0.00749649	0.00305251	0.00327239	0.0071258	0.00663099
	Methylomirabilota	Methylomirabilia	Rokubacteriales	Rokubacteriales	Rokubacteriales	0.000482297	0.00134455	0.0012947	0.00199679	0.00294899	0	0.000292146	0.000920107	0.00219778	0.000538166	0.000516188	0.000251902
	Myxococcota	Myxococcia	Myxococcales	Anaeromyxobacteraceae	Anaeromyxobacter	0.000332575	0.00228983	0.00139134	0.00258565	0.00248445	0	0.000351554	0.000873932	0.00331961	0.000209538	0.000732049	0.000198066
	Myxococcota	Polyangia	Haliangiales	Haliangiaceae	Haliangium	0.00238516	0.00493016	0.00241891	0.00363915	0.00560019	0.000439212	0.0010505	0.00131204	0.00170194	0.000981044	0.00143792	0.000722087
	Nitrospirota	Nitrospiria	Nitrospirales	Nitrospiraceae	Nitrospira	0.00279319	0.00490766	0.0058724	0.00498019	0.00975456	0.000706559	0.00175851	0.00538647	0.00586524	0.00295358	0.00414493	0.00187366
	Proteobacteria	Alphaproteobacteria	Caulobacterales	Caulobacteraceae	Caulobacter	0.00184687	0.00118161	0.000800423	0.002405	0.00172417	0.00177594	0.00157068	0.00409416	0.00128064	0.00243024	0.00184381	0.00250698
	Proteobacteria	Alphaproteobacteria	Dongiales	Dongiaceae	Dongia	0.0027743	0.00434274	0.00508869	0.00740166	0.00640536	0.00109803	0.00215859	0.00555711	0.00471912	0.00614333	0.00381978	0.00353353
	Proteobacteria	Alphaproteobacteria	Reyranellales	Reyranellaceae	Reyranella	0.00518778	0.00606346	0.00425801	0.00489455	0.00643281	0.00190962	0.00433566	0.00422087	0.00392809	0.00424889	0.00480032	0.0038584
	Proteobacteria	Alphaproteobacteria	Rhizobiales	Beijerinckiaceae	Microvirga	0.0086401	0.0101934	0.00791517	0.00879339	0.0132206	0.00288352	0.00791508	0.00959595	0.00859349	0.00545069	0.00925994	0.00662639
	Proteobacteria	Alphaproteobacteria	Rhizobiales	Rhizobiaceae	Allorhizobium-Neorhizobium-Pararhizobium-Rhizobium	0.0507794	0.0285973	0.0189549	0.0451016	0.0264743	0.0121738	0.068048	0.0564729	0.0285517	0.0754995	0.049166	0.0501448
	Proteobacteria	Alphaproteobacteria	Rhizobiales	Rhizobiaceae	Mesorhizobium	0.00910166	0.0064825	0.00639141	0.00749551	0.00645102	0.00272121	0.0145825	0.0109012	0.00700861	0.00542699	0.00736395	0.00902584
	Proteobacteria	Alphaproteobacteria	Rhizobiales	Xanthobacteraceae	Bradyrhizobium	0.022202	0.0312448	0.0254763	0.0352852	0.034504	0.00523235	0.015559	0.0219538	0.0197463	0.0168293	0.01606	0.0128008
	Proteobacteria	Alphaproteobacteria	Rhizobiales	Xanthobacteraceae	Pseudolabrys	0.00246742	0.00325425	0.00284731	0.00432418	0.00591362	0.000591982	0.00241618	0.00364502	0.003883	0.00359382	0.00841519	0.00245987
	Proteobacteria	Alphaproteobacteria	Rhizobiales	Xanthobacteraceae	Rhodoplanes	0.00246986	0.0045344	0.00420214	0.00406566	0.0060991	0.000486953	0.00149402	0.00184267	0.00249427	0.00165758	0.00206909	0.000641495
	Proteobacteria	Alphaproteobacteria	Sphingomonadales	Sphingomonadaceae	Sphingobium	0.00866169	0.00456784	0.00968641	0.00885542	0.0127158	0.00208148	0.0277186	0.0157008	0.0116996	0.0365072	0.00638331	0.0134877
	Proteobacteria	Alphaproteobacteria	Sphingomonadales	Sphingomonadaceae	Sphingomonas	0.0373448	0.0280322	0.029719	0.0251326	0.0304318	0.0126703	0.0440842	0.0462781	0.0333067	0.0429761	0.0383675	0.0281307
	Proteobacteria	Gammaproteobacteria	Burkholderiales	Burkholderiaceae	Burkholderia-Caballeronia-Paraburkholderia	0.0515315	0.0356611	0.0421322	0.0379302	0.0288373	0.0534231	0.0712493	0.0528825	0.0398382	0.119359	0.048854	0.0502847
	Proteobacteria	Gammaproteobacteria	Burkholderiales	Burkholderiaceae	Candidatus_Glomeribacter	0	0.000208196	0.000152976	7.93838e-05	8.65733e-06	3.81924e-05	6.99105e-05	0.000128243	2.61857e-05	0	0.0001395	0
	Proteobacteria	Gammaproteobacteria	Burkholderiales	Burkholderiaceae	Cupriavidus	0.00938453	0.00925106	0.00663366	0.0176837	0.00780953	0.00577659	0.0136463	0.0230166	0.00625825	0.0187252	0.00715809	0.0163933
	Proteobacteria	Gammaproteobacteria	Burkholderiales	Burkholderiaceae	Ralstonia	0.0159575	0.00725714	0.0099234	0.0174267	0.0109142	0.00320816	0.0311811	0.0213446	0.0136705	0.0153815	0.00813675	0.0286364
	Proteobacteria	Gammaproteobacteria	Burkholderiales	Comamonadaceae	Delftia	0.149695	0.0254885	0.0229911	0.0299135	0.00578133	0.300505	0.0447881	0.0148023	0.0378138	0.0121296	0.00943111	0.0918327
	Proteobacteria	Gammaproteobacteria	Burkholderiales	Comamonadaceae	Pelomonas	0.00512126	0.00345824	0.00352972	0.00589437	0.00976849	0.000687462	0.00999737	0.00704845	0.00430579	0.0253192	0.00329481	0.00465238
	Proteobacteria	Gammaproteobacteria	Burkholderiales	Comamonadaceae	Ramlibacter	0.00407774	0.00406244	0.00303125	0.00650924	0.00652048	0.00132718	0.00396339	0.00474474	0.00470513	0.00367687	0.00339029	0.00270684
	Proteobacteria	Gammaproteobacteria	Burkholderiales	Nitrosomonadaceae	Ellin6067	0.00287593	0.00487787	0.00362653	0.00479231	0.00856537	0.000343731	0.00105473	0.00231905	0.00489795	0.000343339	0.00161645	0.000928031
	Proteobacteria	Gammaproteobacteria	Burkholderiales	Nitrosomonadaceae	MND1	0.00308899	0.00932467	0.00960297	0.0127471	0.0150689	0.000572885	0.00115663	0.00547991	0.0133252	0.0026558	0.00509019	0.00228972
	Proteobacteria	Gammaproteobacteria	Burkholderiales	Nitrosomonadaceae	mle1-7	0.00307422	0.00840511	0.00622474	0.00586687	0.0128396	0.000477404	0.00140403	0.00355901	0.00400338	0.00169463	0.00361938	0.00143117
	Proteobacteria	Gammaproteobacteria	Burkholderiales	Oxalobacteraceae	Herbaspirillum	0.0429521	0.0204156	0.0204764	0.0170584	0.00719651	0.00162318	0.0276508	0.0264436	0.0309833	0.0210632	0.013086	0.00751799
	Proteobacteria	Gammaproteobacteria	Burkholderiales	Oxalobacteraceae	Massilia	0.00662548	0.00647083	0.00496572	0.00757831	0.00746445	0.00138447	0.0146723	0.00985771	0.00466203	0.0109633	0.00484203	0.0102103
	Proteobacteria	Gammaproteobacteria	Burkholderiales	SC-I-84	SC-I-84	0.00718279	0.0135612	0.0101065	0.00758565	0.0168566	0.00105029	0.00281882	0.00626659	0.00679869	0.0026047	0.00592425	0.00280326
	Proteobacteria	Gammaproteobacteria	Enterobacterales	Enterobacteriaceae	Enterobacter	0.0137296	0.00592838	0.00705279	0.0426366	0.0026664	0.000878424	0.0546948	0.00969547	0.00171091	0.00511014	0.0130388	0.0540136
	Proteobacteria	Gammaproteobacteria	Enterobacterales	Enterobacteriaceae	Klebsiella	0.000114328	0	0.0498816	0.00208028	0.000652228	0.000582433	0.00295494	0.0134611	0.0252008	0.00042885	0.0260384	0.00188019
	Proteobacteria	Gammaproteobacteria	Gammaproteobacteria_Incertae_Sedis	Unknown_Family	Acidibacter	0.00261216	0.005103	0.00320601	0.00529228	0.00504026	0.000219606	0.00185521	0.00240795	0.0030971	0.00177916	0.00162933	0.00106085
	Proteobacteria	Gammaproteobacteria	Pseudomonadales	Pseudomonadaceae	Pseudomonas	0.119991	0.204589	0.281934	0.147585	0.0486402	0.435192	0.0659992	0.113929	0.317649	0.173448	0.104889	0.207076
	Proteobacteria	Gammaproteobacteria	Xanthomonadales	Rhodanobacteraceae	Dyella	0.00972337	0.00515068	0.00559131	0.00346548	0.00212281	0.00259708	0.0231932	0.0083489	0.0035454	0.00433816	0.00356972	0.016916
	Verrucomicrobiota	Verrucomicrobiae	Pedosphaerales	Pedosphaeraceae	Pedosphaeraceae	0.00134065	0.00285748	0.00196772	0.00214009	0.00403678	0.000534693	0.000648521	0.00135847	0.00203408	0.000731465	0.000437667	0.000839892
						Root													> 30%
	Phylum	Class	Order	Family	Genus	S004-R-C	S020-R-C	S032-R-C	S042-R-C	S058-R-C	S074-R-C	S004-R-N	S020-R-N	S032-R-N	S042-R-N	S058-R-N	S074-R-N		>10%
	Acidobacteriota	Acidobacteriae	Subgroup_2	Subgroup_2	Subgroup_2	0	1.0688e-05	0	0	0	0	0	0	0	0	0	0		10%～5%
	Acidobacteriota	Blastocatellia	Pyrinomonadales	Pyrinomonadaceae	RB41	0	0	0	0	0	0	0	4.67131e-05	0	0	0	0		>3%
	Acidobacteriota	Subgroup_5	Subgroup_5	Subgroup_5	Subgroup_5	0	0	0	0	0	0	0	0	0	0	0	0
	Actinobacteriota	Actinobacteria	Corynebacteriales	Mycobacteriaceae	Mycobacterium	0.00126866	0.00278036	0.00247619	0.00120646	0.000848526	0.00175649	0.00317325	0.000971919	0.00491547	0.000886572	0.00107517	0.00109955
	Actinobacteriota	Actinobacteria	Propionibacteriales	Nocardioidaceae	Nocardioides	1.44797e-05	0.000127641	2.99848e-05	1.73865e-05	9.89836e-05	0	2.69208e-05	0	0.000141967	0	0	0
	Actinobacteriota	Actinobacteria	Streptomycetales	Streptomycetaceae	Streptomyces	0.0775372	0.00500257	0.0208446	0.0347112	0.014946	0.0469992	0.0469038	0.0180204	0.0202377	0.0264535	0.0292688	0.0133282
	Actinobacteriota	MB-A2-108	MB-A2-108	MB-A2-108	MB-A2-108	0	0	0	0	6.18647e-06	0	0	0	0	0	0	1.62884e-05
	Actinobacteriota	Thermoleophilia	Gaiellales	Gaiellaceae	Gaiella	9.27361e-05	0	0	0	1.85594e-05	0	0	0	0	0	0	0
	Bacteroidota	Bacteroidia	Flavobacteriales	Flavobacteriaceae	Flavobacterium	0.000121771	0.00810017	0.00190892	0.00120533	0.00217007	0.00102557	0.0791404	0.0421586	0.00340348	0.000182443	0.006546	0.0126934
	Bacteroidota	Bacteroidia	Flavobacteriales	Weeksellaceae	Chryseobacterium	0.00216967	0.00658334	0.000321767	0.00672651	0.00205285	0.000920814	0.0270929	0.00441417	0.00500908	0.00208905	0.00100909	0.00635286
	Bdellovibrionota	Oligoflexia	0319-6G20	0319-6G20	0319-6G20	0.00341334	0.00177268	0.00104448	0.00183266	0.00305894	0.00166028	0.00056108	0.000874938	0.000817323	0.000712324	0.00151864	0.000586447
	Chloroflexi	TK10	TK10	TK10	TK10	0	1.10994e-05	0	2.2354e-05	2.017e-05	0	2.3075e-05	5.64756e-06	0	0	0	1.12506e-05
	Entotheonellaeota	Entotheonellia	Entotheonellales	Entotheonellaceae	Entotheonellaceae	0	0	0	0	0	5.0284e-05	0	4.67131e-05	0	0	0	0
	Firmicutes	Bacilli	Alicyclobacillales	Alicyclobacillaceae	Tumebacillus	2.17195e-05	2.13759e-05	0.000112443	0	0	7.70521e-05	0	0	3.94421e-05	0	4.98045e-05	0
	Firmicutes	Bacilli	Bacillales	Bacillaceae	Bacillus	0.00435769	0.00429979	0.00745383	0.0108599	0.00762393	0.00785031	0.0119539	0.00135633	0.00395147	0.000378435	0.00135693	0.00466523
	Firmicutes	Bacilli	Paenibacillales	Paenibacillaceae	Paenibacillus	0.00485253	0.016832	0.00716342	0.0181929	0.0658053	0.00195381	0.00733219	0.0389931	0.00137237	0.000562583	0.00121058	0.0112759
	Methylomirabilota	Methylomirabilia	Rokubacteriales	Rokubacteriales	Rokubacteriales	0	0	0	0	0	0	0	0	0	0	0	0
	Myxococcota	Myxococcia	Myxococcales	Anaeromyxobacteraceae	Anaeromyxobacter	2.46184e-05	0	0	0	1.74795e-05	0	0	0	0	0	0	0
	Myxococcota	Polyangia	Haliangiales	Haliangiaceae	Haliangium	0.00056589	0.000207143	0.000280997	0.000499582	0.000426133	0.000597428	0.00205395	5.70978e-05	0.000139691	0.000236659	0.000250682	0.000130307
	Nitrospirota	Nitrospiria	Nitrospirales	Nitrospiraceae	Nitrospira	9.27361e-05	0	0	0	0	0	0	0	0	0	0	1.12506e-05
	Proteobacteria	Alphaproteobacteria	Caulobacterales	Caulobacteraceae	Caulobacter	0.0274305	0.0175162	0.00757978	0.0241147	0.0128702	0.0430052	0.0260485	0.00825812	0.00419942	0.0146239	0.00738953	0.0126201
	Proteobacteria	Alphaproteobacteria	Dongiales	Dongiaceae	Dongia	0.00637862	0.00689298	0.00581631	0.00895611	0.00500997	0.003095	0.00487756	0.00219749	0.00319632	0.00456688	0.00459457	0.0013112
	Proteobacteria	Alphaproteobacteria	Reyranellales	Reyranellaceae	Reyranella	0.00322076	0.000403186	0.00142462	0.00385784	0.00113621	0.00153738	0.00428891	0.000482706	0.000740645	0.00141835	0.00192225	0.00156341
	Proteobacteria	Alphaproteobacteria	Rhizobiales	Beijerinckiaceae	Microvirga	0.0170929	0.000262908	4.41337e-05	0.00108262	0.00010441	5.88859e-05	0	0.000490488	0.000357796	0	0	0.000105874
	Proteobacteria	Alphaproteobacteria	Rhizobiales	Rhizobiaceae	Allorhizobium-Neorhizobium-Pararhizobium-Rhizobium	0.146257	0.20734	0.102267	0.178653	0.108058	0.337092	0.173905	0.10255	0.105655	0.125979	0.104373	0.137905
	Proteobacteria	Alphaproteobacteria	Rhizobiales	Rhizobiaceae	Mesorhizobium	0.00258084	0.00375031	0.00130925	0.0026458	0.000701606	0.0051557	0.00233872	0.00175361	0.00140374	0.00127397	0.00209699	0.00103655
	Proteobacteria	Alphaproteobacteria	Rhizobiales	Xanthobacteraceae	Bradyrhizobium	0.0162399	0.0145108	0.0251722	0.0609911	0.0236795	0.0129598	0.0103249	0.00720019	0.011563	0.0179388	0.0119909	0.0060927
	Proteobacteria	Alphaproteobacteria	Rhizobiales	Xanthobacteraceae	Pseudolabrys	0.00182291	0.000658496	0.00134203	0.00532143	0.00155048	0.000702855	0.00148694	6.03023e-05	0.0012309	0.00291676	0.00123541	0.00025605
	Proteobacteria	Alphaproteobacteria	Rhizobiales	Xanthobacteraceae	Rhodoplanes	0.000569093	0	0.000370965	0.00116206	0.00173415	0.000107957	0.00062948	4.15388e-05	0	9.43396e-05	0.000196371	0.000122163
	Proteobacteria	Alphaproteobacteria	Sphingomonadales	Sphingomonadaceae	Sphingobium	0.0189904	0.0149412	0.00832275	0.0123292	0.010359	0.00897685	0.0115723	0.0101001	0.0101936	0.0213229	0.00981409	0.0134629
	Proteobacteria	Alphaproteobacteria	Sphingomonadales	Sphingomonadaceae	Sphingomonas	0.0131384	0.0402534	0.0208727	0.0168352	0.00918379	0.0285957	0.0146902	0.00702964	0.00830862	0.0169619	0.00927544	0.00965833
	Proteobacteria	Gammaproteobacteria	Burkholderiales	Burkholderiaceae	Burkholderia-Caballeronia-Paraburkholderia	0.223799	0.186477	0.503442	0.252267	0.348446	0.211657	0.0961593	0.0923186	0.618479	0.589948	0.402106	0.394564
	Proteobacteria	Gammaproteobacteria	Burkholderiales	Burkholderiaceae	Candidatus_Glomeribacter	0.0102284	0.010508	0.0390214	0.0022509	0.00196625	0.00257686	0.00160827	0.0221905	0.0108613	0.000487896	0.0141825	0.00142698
	Proteobacteria	Gammaproteobacteria	Burkholderiales	Burkholderiaceae	Cupriavidus	0.0397992	0.00973146	0.0079156	0.033134	0.00959362	0.00750113	0.0120025	0.0125481	0.00971895	0.0100155	0.00602472	0.0124926
	Proteobacteria	Gammaproteobacteria	Burkholderiales	Burkholderiaceae	Ralstonia	0.0410734	0.0252607	0.0186685	0.0357382	0.0186233	0.0333645	0.0263596	0.0120168	0.0138109	0.00820065	0.0175329	0.0172545
	Proteobacteria	Gammaproteobacteria	Burkholderiales	Comamonadaceae	Delftia	0.000740026	0.000104948	8.02842e-05	6.22485e-05	0.000778106	0.000298151	0.000404666	0.000558542	8.45187e-06	0	0	0.000454489
	Proteobacteria	Gammaproteobacteria	Burkholderiales	Comamonadaceae	Pelomonas	0.0141886	0.00875993	0.00307299	0.00410406	0.0129715	0.00925532	0.0182942	0.00938487	0.00292714	0.00406318	0.00961202	0.0234064
	Proteobacteria	Gammaproteobacteria	Burkholderiales	Comamonadaceae	Ramlibacter	0.00118935	4.45778e-05	0.000441919	6.92142e-05	0	0.000132493	0.000357178	0	5.35285e-05	0.000182841	0.000418379	8.14418e-05
	Proteobacteria	Gammaproteobacteria	Burkholderiales	Nitrosomonadaceae	Ellin6067	1.80996e-05	0	0	5.02179e-05	0	2.37083e-05	0	0	0	0	0	0
	Proteobacteria	Gammaproteobacteria	Burkholderiales	Nitrosomonadaceae	MND1	0.000158976	0	4.49772e-05	0	2.47459e-05	0	9.1274e-05	0.000285489	0	0	9.9609e-05	0
	Proteobacteria	Gammaproteobacteria	Burkholderiales	Nitrosomonadaceae	mle1-7	0	0	0	0	0	0	0	0	0	0	0	0
	Proteobacteria	Gammaproteobacteria	Burkholderiales	Oxalobacteraceae	Herbaspirillum	0.0178975	0.0123024	0.00577496	0.00866604	0.0132274	0.0220824	0.051167	0.0134152	0.0077462	0.0106793	0.00298346	0.0538021
	Proteobacteria	Gammaproteobacteria	Burkholderiales	Oxalobacteraceae	Massilia	0.00160603	0.000931895	0.000665019	0.00240003	0.000729162	0.00229216	0.00130725	0.00505378	0.00307156	0.00103272	0	0.00357073
	Proteobacteria	Gammaproteobacteria	Burkholderiales	SC-I-84	SC-I-84	0	0	0	5.96107e-05	4.19507e-05	3.55625e-05	0.000311512	0	0	0	0	3.25767e-05
	Proteobacteria	Gammaproteobacteria	Enterobacterales	Enterobacteriaceae	Enterobacter	0.00223666	0.123708	0.0141228	0.00577964	0.109677	0.0027397	0.00147544	0.118754	0.0113341	0	0.0633503	0.0200396
	Proteobacteria	Gammaproteobacteria	Enterobacterales	Enterobacteriaceae	Klebsiella	0.000611774	0	0.00959905	0	0.000873973	0.000134811	0.0019383	0.00668615	0.000786933	0.000104824	0.0092951	0
	Proteobacteria	Gammaproteobacteria	Gammaproteobacteria_Incertae_Sedis	Unknown_Family	Acidibacter	0.00344494	0.00134902	0.0021058	0.00544513	0.00200242	0.00137486	0.00301445	0.000199933	0.000284299	0.00162147	0.00370379	0.000292434
	Proteobacteria	Gammaproteobacteria	Pseudomonadales	Pseudomonadaceae	Pseudomonas	0.00658776	0.0122984	0.00236846	0.00965933	0.00945935	0.00342302	0.00466332	0.0654276	0.0049703	0.0017597	0.0225415	0.0118191
	Proteobacteria	Gammaproteobacteria	Xanthomonadales	Rhodanobacteraceae	Dyella	0.0218848	0.0135747	0.0127036	0.00666302	0.00219752	0.00717189	0.0101838	0.0058067	0.00790708	0.00588391	0.00549227	0.00446953
	Verrucomicrobiota	Verrucomicrobiae	Pedosphaerales	Pedosphaeraceae	Pedosphaeraceae	0.000125619	0	1.8864e-05	0.000337684	0.000239881	7.60322e-05	5.24349e-05	0	0	4.92264e-05	2.84596e-05	2.44326e-05
	The shades of orange, green, and red indicate cells representing above 30%, 10%, and 3% relative abundance, respectively.
	The shades of blue indicate cells representing between 10% and 5% relative abundance.
